# Supplementary material for: Effect of Gravity on Bacterial Adhesion to Heterogeneous Surfaces
Source: Pathogens. 2023 Jul 15;12(7):941. doi: 10.3390/pathogens12070941 (PMC10383686; doi:10.3390/pathogens12070941)
Supplement: Supplementary file 1 [file pathogens-12-00941-s001.zip]

Archive with 9 entries (9 files):
- Hogan Supplementary Data v2.pdf
- S1.Figure4b_r1.gif
- S2.Figure4b_r2.gif
- S3.Figure4b_r3.gif
- S4.Figure4b_r4.gif
- S5.Figure6b100ugRb_r1..gif
- S6.Figure6b100ugRb_r2..gif
- S7.Figure6b50ugRb_r1.gif
- S8.Figure6b50ugRb_r2.gif
